# Supplementary material for: Protocol for a Randomized, Open-Label Clinical Trial on the Effect of Mouthwash on Salivary SARS-CoV-2 Load
Source: Life (Basel). 2023 Dec 8;13(12):2312. doi: 10.3390/life13122312 (PMC10745036; doi:10.3390/life13122312)
Supplement: Supplementary file 1 [file life-13-02312-s001.zip]

Archive with 1 entries (1 files):
- life-2719303-supplementary.pdf
